# Supplementary material for: Production of Outer Membrane Vesicles by the Plague Pathogen Yersinia pestis
Source: PLoS One. 2014 Sep 8;9(9):e107002. doi: 10.1371/journal.pone.0107002 (PMC4157834; doi:10.1371/journal.pone.0107002)
Supplement: Table S1 — Proteins associated with Yersinia pestis OMVs identified by LC-MS/MS. (XLSX) [file pone.0107002.s001.xlsx]

## Sheet: Sheet5
Table S1. Proteins associated with Yersinia pestis OMVs identified by LC-MS/MS
YPO	Gene	Protein	Mascot Score	Coverage	MW [kDa]	calc. pI
Outer Membrane
YPMT1.84	caf1	F1 capsule antigen	541.983	74.12	17.655	5.07178
YPO2394	lpp	Major outer membrane lipoprotein	174.36	33.33	8.31228	8.83643
YPO1435	ompA	Outer membrane protein A	164.07	16.43	37.9063	7.26904
YPMT1.42		Hypothetical lipoprotein	141.47	14.12	37.3484	8.66064
YPO2190	ail	Attachment invasion locus protein	130.31	18.13	20.2291	8.49951
YPO1125	pal	Peptidoglycan-associated lipoprotein	96.55	16.67	18.0731	6.80029
YPO3161	yajG	Putative lipoprotein	90.41	13.02	20.8089	8.6167
YPO1303	psaA	pH 6 antigen (Antigen 4)	81.7894	56.33	17.2213	6.30322
YPO3548	lpoA	Penicillin-binding protein activator	61.33	7.15	70.1683	5.03369
YPO1952	hmsF	Hemin storage system	35.4761	13	71.1129	5.51611
YPO3061	dapX	Outer membrane protein assembly factor BamC	30.2426	23.86	38.3038	6.16357
YPO3140		Putative lipoprotein	26.4674	15.03	17.8456	7.35693
YPO3971	gdhA	Glutamate dehydrogenase	23.1084	17	48.4276	7.09326
YPMT1.83	caf1a	Putative F1 capsule anchoring protein	17.6707	8.08	89.678	9.05615
YPO1067	nlpE	Copper homeostasis lipoprotein	15.1793	14.54	25.0955	5.16064
Periplasm
YPO3319	katY	Catalase-peroxidase	412.743	61.06	81.3142	7.34229
YPO1019	ptrA	Protease III	285.542	55.72	107.522	6.1001
YPO4111		Putative periplasmic solute-binding protein	229.083	46.83	30.9285	8.11865
YPO2674	hdeB	acid resistance protein	216.11	27.52	12.1662	6.53662
YPO1124	tolB	Protein TolB	206.626	49.3	46.0165	7.15186
YPMT1.82	cafM1	Putative F1 chaperone protein	204.443	47.96	30.0617	8.80713
YPO1846	fliY	Putative cystine-binding periplasmic protein	182.37	54.89	29.1042	8.1626
YPO0015	dsbA	Secreted thiol:disulfide interchange protein	181.215	56.41	17.3449	7.23975
YPO0409		Putative periplasmic solute-binding protein	169.472	58.7	36.685	8.32373
YPO3375	sodC	Superoxide dismutase [Cu-Zn]	168.383	56.72	20.6614	7.66455
YPO1856		Uncharacterized protein	143.211	47.34	41.3275	5.2876
YPO2339	mppA	Putative periplasmic murein peptide-binding protein	136.177	40.89	59.9879	7.62061
YPO3551	osmY3	Putative exported protein	134.55	13.09	20.2027	9.17334
YPO1351	artI	Arginine-binding periplasmic protein 1	133.61	58.44	26.8857	6.0874
YPO0195	fkpA	Peptidyl-prolyl cis-trans isomerase	129.045	48.87	28.5559	8.49951
YPO3027	ygiW	Putative exported protein	127.38	16.79	14.8696	8.11865
YPO1507	mglB	Galactose-binding protein	125.28	56.97	35.8705	6.0874
YPO2342	tpx	Probable thiol peroxidase	109.345	76.65	17.5812	5.26221
YPO3015	cysP	Thiosulfate-binding protein	107.748	52.46	38.4816	8.17725
YPO1310		Putative periplasmic substrate-binding transport protein	105.939	49.61	41.2884	8.14795
YPO3662	yedY	Sulfoxide reductase catalytic subunit	101.968	33.61	40.953	9.18799
YPO3633		Periplasmic binding protein	96.8972	34.95	35.7899	7.86963
YPO0079	sbp1	Exported sulfate-binding protein	94.983	41.34	36.3627	7.53271
YPO1352	pheA2	Secreted chorismate mutase	90.14	13.98	20.7318	6.93213
YPO3572	yrbC	Putative exported protein	81.04	7.25	23.3942	9.29053
YPO4117	pstS	Periplasmic phosphate-binding protein	79.53	8.67	36.6879	8.76318
YPO2240	yfeB	Periplasmic-binding protein	78.7452	23.91	35.6977	7.57666
YPO3573	yrbD	Uncharacterized protein	77.9117	57.97	23.3942	9.29053
YPO3823	dcrB	Putative lipoprotein	75.76	18.86	18.8117	6.1001
YPO0167	ppiA	Peptidyl-prolyl cis-trans isomerase	74.4181	53.97	20.5136	8.60205
YPO3049		Uncharacterized protein	68.732	36.46	40.1697	8.39697
YPO1206	dinG	Catalase	66.6004	30.9	54.8581	6.53662
YPO2182	oppA	Oligopeptide ABC transporter, periplasmic oligopeptide-binding protein	65.7109	31.43	59.4912	5.93506
YPO1353		Chorismate mutase	61.6947	53.76	20.7318	6.93213
YPO2958	sfuA	Iron(III)-binding periplasmic protein	57.6298	45.13	36.3137	7.57666
YPO1517		Sugar ABC transporter	57.3021	29.89	38.5212	5.43994
YPO1211	eco	Ecotin	57.2013	35.5	18.8587	8.25049
YPO4061	sodA	Superoxide dismutase	55.5168	62.8	23.2226	6.34131
YPO0891	dsbC	Thiol:disulfide interchange protein	52.4985	26.89	25.9803	7.41553
YPO1053	ompH	Chaperone protein	52.0265	26.06	18.2675	9.43701
YPO3868	trxA	Thioredoxin	47.3771	37.04	11.7881	4.79248
YPO0521		Thiamin/thiamin pyrophosphate ABC transporter	44.4727	37.07	38.9266	5.90967
YPO2512	glnH	Glutamine ABC transporter periplasmic-binding protein	44.2366	39.68	26.9352	7.2251
YPO3550		Uncharacterized protein	43.4488	43.46	20.2027	9.17334
YPO3320	cybC	Cytochrome b(562)	41.6745	32	11.2919	7.40088
YPO2645	proX	Glycine betaine-binding periplasmic protein	41.3027	29.34	36.5192	5.8208
YPO3699		Uncharacterized protein	39.2384	27.22	17.0868	4.97021
YPO1997		Uncharacterized protein	39.1036	31.93	39.2849	7.02002
YPO0800	gloB4	Putative exported protein	38.31	8.14	32.3261	5.74463
YPO2397		Uncharacterized protein	35.5845	26.84	36.4039	5.38916
YPO1785		Putative copper resistance protein	34.9586	46.88	13.6152	9.11475
YPO1683		Probable N-acetylmuramoyl-L-alanine amidase	34.8418	41.34	28.6663	5.87158
YPO1304	psaB	Chaperone protein	34.3125	28.57	30.6288	9.27588
YPO2774	hisJ	Histidine ABC transporter, periplasmic histidine-binding protein	29.7317	21.85	33.4102	7.10791
YPO0860		Sugar-binding periplasmic protein	29.1675	24.32	36.3606	5.57959
YPO1780	ptrB	Oligopeptidase B	28.1113	11.13	78.4506	5.0083
YPO2803	bglB	Putative beta-glucosidase	27.4536	12.11	86.7995	5.70654
YPO0699		Fimbrial chaperone protein	25.9636	31.8	26.3419	9.49561
YPO3382	degP	Global stress requirement protein	23.7847	25.8	36.0021	9.0415
YPO3714	malE	Periplasmic maltose-binding protein	23.6077	19.6	43.8017	6.59521
YPO3579	yrbK	Uncharacterized protein	23.4096	33.7	19.7814	9.01221
YPO2501	rbsB	Sugar binding protein	22.8214	20.66	32.4131	5.56689
YPO1145	modA	Molybdate-binding periplasmic protein	20.2373	30.89	28.0695	6.3667
YPO3567		Protease	19.6447	8.99	45.12	6.66846
YPO0673	ftsP	Cell division protein	16.9817	17.09	51.8577	6.81494
YPO0102		Uncharacterized protein	16.5906	18.08	18.7585	5.50342
YPO4002	dppB	Periplasmic dipeptide transport protein	16.5464	14.03	62.7087	6.90283
YPO1272		Putative substrate-binding transport protein	16.4564	13.62	69.1287	8.04541
Inner Membrane
YPO1111	sdhA	Succinate dehydrogenase flavoprotein subunit	33.31	6.8	64.2638	6.03662
YPO2216	sohB	Peptidase family U7 protein	60.33	12.36	38.7236	8.88037
YPO3244	fadE	Acyl-coenzyme A dehydrogenase	76.11	2.7	88.9117	8.23584
YPO0364	psd	Phosphatidylserine decarboxylase proenzyme	205.94	17.75	32.2147	7.85498
YPO1071	metQ	D-methionine-binding lipoprotein	553.26	36.9	29.3586	5.5415
Extracellular
YPPCP1.05c	pst	Pesticin	52.0242	30.25	40.0182	6.13818
YPO0502		Uncharacterized protein	63.8067	32.56	18.8293	5.32568
Cytoplasm
YPO0351	groEL	60 kDa chaperonin	1364	83.94	57.3949	5.0083
YPO1746	cspC	Cold shock protein	736.57	50.72	7.41376	7.23975
YPMT1.74	ymt	Toxin	594.64	27.82	61.1353	5.85889
YPO3786	udp	Uridine phosphorylase	467.831	77.08	27.0777	6.44287
YPO2992	cysK	Cysteine synthase A	414.245	82.61	34.297	5.33838
YPO2157	gapA	Glyceraldehyde 3-phosphate dehydrogenase A	346.462	76.74	35.5103	6.88818
YPO0202	fusA	Elongation factor G	332.427	51.99	77.4884	5.42725
YPO4122	atpG	ATP synthase gamma chain	327.63	16.38	31.5574	8.92432
YPO3754	tuf	Elongation factor Tu	314.494	74.62	43.1331	5.31299
YPO3376	eno	Enolase	304.254	73.78	45.4405	5.31299
YPO0350	groES	10 kDa chaperonin	275.76	42.27	10.3506	5.5415
YPO3419	aceE	Pyruvate dehydrogenase E1 component	255.217	37.54	99.5529	5.69385
YPO0926	tktA	Transketolase	233.755	49.1	71.8278	6.21436
YPO1600	acpP	Acyl carrier protein	229.96	19.23	8.6953	4.03076
YPO3417	lpdA	Dihydrolipoyl dehydrogenase	228.763	53.68	50.6335	6.11279
YPO0468	dnaK	Chaperone protein	226.949	41.04	68.9825	4.98291
YPO1034		Predicted Rossmann fold nucleotide-binding protein	215.01	8.81	50.6889	6.37939
YPO3747	rpoB	DNA-directed RNA polymerase subunit beta	191.097	30.85	150.295	5.2749
YPO3275	clpB	Chaperone protein	180.26	5.72	95.5852	5.8208
YPO1641	icdA	Isocitrate dehydrogenase [NADP]	179.431	49.64	45.8387	5.68115
YPO0920	fbaA	Fructose-bisphosphate aldolase	157.406	37.88	39.1037	6.11279
YPO0298	terD	Tellurium resistance protein	157.054	73.96	20.6631	4.85596
YPO2067	eda	2-keto-3-deoxygluconate 6-phosphate aldolase/2-keto-4-hydroxyglutarate aldolase	156.77	19.72	22.1327	5.16064
YPO1358	poxB	Pyruvate dehydrogenase (Cytochrome)	155.04	4.71	61.8176	6.23975
YPO2995	crr	PTS system, glucose-specific IIA component	153.19	16.57	18.2268	4.89404
YPO2428	pheT	Phenylalanine--tRNA ligase beta subunit	150.15	4.4	86.9753	5.61768
YPO3415	acnB	Aconitate hydratase 2	149.363	30.87	93.3937	5.2876
YPO2433	thrS	Threonine--tRNA ligase	142.74	3.12	73.6078	6.26514
YPO3975	opdA	Oligopeptidase A	135.773	37.5	76.4834	5.33838
YPO3766	fadB	Fatty acid oxidation complex subunit alpha	131.642	42.25	78.7761	6.22705
YPO1114	sucB	2-oxoglutarate dehydrogenase (Dihydrolipoyltranssuccinase E2 component)	130.79	5.65	44.2861	5.69385
YPO2667	ureC	Urease subunit alpha	130.141	35.66	60.9807	5.80811
YPO3428	guaC	GMP reductase	128.51	11.24	37.468	7.44482
YPO3194	ahpC	Putative alkyl hydroperoxide reductase subunit c	127.863	62.5	22.2443	6.06201
YPO0921	pgk	Phosphoglycerate kinase	127.383	42.89	41.0487	5.45264
YPO2830	speG	Spermidine N1-acetyltransferase	123.68	13.81	21.2399	6.43018
YPO0819		Putative carbonic anhydrase	123.167	47.11	23.9675	5.71924
YPO1133	gpmA	2,3-bisphosphoglycerate-dependent phosphoglycerate mutase	122.98	64	28.3406	5.89697
YPO3182	ribH	6,7-dimethyl-8-ribityllumazine synthase	122.832	50.64	16.1865	5.03369
YPO1045	tsf	Elongation factor Ts	122.743	58.91	14.1191	4.88135
YPO0783	thyA	Thymidylate synthase	120.68	8.33	30.0921	6.22705
YPO2510	dps	DNA protection during starvation protein	120.04	19.16	18.8588	6.29053
YPO1108	gltA	Citrate synthase	115.44	41.55	47.9481	6.94678
YPO3212	rdgC	Recombination-associated protein	109.81	8.25	34.1828	5.32568
YPO2665	ureA	Urease subunit gamma	109.637	41	11.0418	5.5415
YPO1541	gnd	6-phosphogluconate dehydrogenase, decarboxylating	106.724	55.86	51.5412	5.33838
YPO2272		Putative uncharacterized protein	100.83	16.3	15.7918	4.65283
YPO0463	talB	Transaldolase	100.007	42.59	35.0273	5.36377
YPO0234	rpoA	DNA-directed RNA polymerase subunit alpha	99.6066	53.19	36.4862	5.05908
YPO1041	dapD	2,3,4,5-tetrahydropyridine-2,6-dicarboxylate N-succinyltransferase	97.6598	38.69	29.9184	5.94775
YPO0044	rph	Putative alpha helix protein	94.46	12.89	33.3223	5.18604
YPO0643	alt	RNA polymerase sigma factor	91.92	5.72	70.1411	4.81787
YPO3938	glgP	Phosphorylase	91.7252	24.05	93.3207	6.12549
YPO0024	glnA	Glutamine synthetase	90.1255	35.39	51.7014	5.38916
YPO1383	pfl	Formate acetyltransferase 1	88.8056	34.22	63.4866	5.92236
YPO3021	ybbO	Putative thioredoxin	85.2465	44.29	31.9917	4.83057
YPO0299	terE	Tellurium resistance protein	80.7894	58.12	20.5631	4.94482
YPO4118	glmS	Glutamine--fructose-6-phosphate aminotransferase [isomerizing]	78.9124	40.23	66.4836	5.8335
YPO3490	pnp	Polyribonucleotide nucleotidyltransferase	76.1471	20.18	71.6392	5.16064
YPO1327	grxA	Glutaredoxin 1	75.78	27.59	9.93401	5.84619
YPO1115	sucC	Succinyl-CoA ligase [ADP-forming] subunit beta	72.7199	26.29	41.3795	5.41455
YPO3446	argI	Ornithine carbamoyltransferase	69.86	3.58	37.4541	6.18896
YPO2180	adhE	Aldehyde-alcohol dehydrogenase	68.8529	28.2	71.8408	6.69775
YPO2666	ureB	Urease subunit beta	68.5036	63.92	17.3811	9.20264
YPO2668	ureE	Urease accessory protein	68.13	10.39	25.932	6.31592
YPO2907	glyA	Serine hydroxymethyltransferase	67.293	24.46	45.3931	6.41748
YPO0085	tpiA	Triosephosphate isomerase	67.2695	52.94	26.777	6.43018
YPO2757	fabB	3-oxoacyl-(Acyl carrier protein) synthase	67.1583	54.39	24.0404	4.7417
YPO2870	guaA	GMP synthase [glutamine-hydrolyzing]	66.3562	37.9	58.3852	5.8208
YPO1430	fadA	3-ketoacyl-CoA thiolase	64.6267	35.14	40.8908	7.15186
YPO0067	secB	Protein-export protein	64.094	26.58	17.5645	4.17041
YPO1068	proS	Proline--tRNA ligase	60.7128	24.83	63.8158	5.42725
YPO1379	serS	Serine--tRNA ligase	60.2983	39.77	48.5388	5.78271
YPO1410	aspC	Aspartate aminotransferase	59.4466	35.61	43.0917	5.43994
YPO2994	ptsI	Phosphoenolpyruvate-protein phosphotransferase	59.1672	24.52	63.3383	4.91943
YPO0078	pfkA	6-phosphofructokinase	58.6739	28.44	35.3722	6.45557
YPO2883	ndk	Nucleoside diphosphate kinase	57.2366	73.94	15.6208	5.51611
YPO3725	aceA	Isocitrate lyase	57.1738	36.32	47.6416	5.71924
YPO2367	gst	Glutathione S-transferase	56.4898	48.26	22.5198	6.80029
YPO3418	aceF	Dihydrolipoamide acetyltransferase component of pyruvate dehydrogenase complex	54.0776	28.09	53.9155	5.41455
YPO1414	pepN	Aminopeptidase N	53.6782	17.86	71.0604	5.47803
YPO3230	pepD	Aminoacyl-histidine dipeptidase	48.9477	26.34	52.9593	5.70654
YPO0201	rpsG	30S ribosomal protein S7	47.6018	26.28	17.5954	10.3013
YPO2889	pepB	Peptidase B	46.1541	36.57	46.5015	5.99854
YPO3279	yfiA	Putative sigma 54 modulation protein	44.767	49.17	13.3949	5.52881
YPO3157	clpP	ATP-dependent Clp protease proteolytic subunit	44.4082	25.12	23.3046	5.43994
YPO4123	atpA	ATP synthase subunit alpha	44.091	25.73	55.1658	5.70654
YPO0905	gcvP	Glycine dehydrogenase	43.4227	17.21	104.67	6.13818
YPO0138	pckA	Phosphoenolpyruvate carboxykinase [ATP]	42.7411	21.52	59.3109	5.59229
YPO3765	pepQ	Xaa-Pro dipeptidase	42.6612	25.06	50.8795	5.73193
YPO3838		Uncharacterized protein	42.3696	19.2	29.5589	5.32568
YPO3718	pgi	Glucose-6-phosphate isomerase	41.8924	23.72	61.1227	6.20166
YPO2984	gltX	Glutamate--tRNA ligase	41.2698	23.35	53.0765	5.70654
YPO3443	valS	Valine--tRNA ligase	39.7684	13.78	109.496	5.49072
YPO1412	asnS	Asparagine--tRNA ligase	39.3611	23.18	52.041	5.13525
YPO2329	ldhA	D-lactate dehydrogenase	38.6776	24.85	36.7626	5.5542
YPO1851	poaA	Bifunctional PutA protein	38.66	2.27	144.291	6.11279
YPO3441	pepA	Probable cytosol aminopeptidase	37.8323	19.88	54.762	7.44482
YPO4121	atpD	ATP synthase subunit beta	37.1087	24.6	47.5213	5.08447
YPO1116	sucD	Succinyl-CoA ligase [ADP-forming] subunit alpha	36.9047	43.79	29.9586	6.53662
YPO2175	hns	DNA-binding protein	36.6284	42.42	15.0088	5.2749
YPO3588	pyrB	Aspartate carbamoyltransferase	36.5806	38.26	34.5379	6.07471
YPO1216	gyrA	DNA gyrase subunit A	36.1021	5.39	98.5429	5.021
YPO1549	hisG	ATP phosphoribosyltransferase	35.1305	27.09	33.4344	5.63037
YPO2705	grcA	Autonomous glycyl radical cofactor	34.6586	65.35	14.3443	4.76709
YPO3970	uspA	Universal stress protein	34.3633	51.35	16.4283	4.94482
YPO3839		UPF0261 protein	34.25	4.94	43.5567	5.19873
YPO2610	leuS	Leucine--tRNA ligase	33.6368	13.14	96.9884	5.2876
YPO0834	manX	PTS system, mannose-specific IIAB component	32.4682	34.57	35.1654	5.80811
YPO1598	fabD	Malonyl CoA-acyl carrier protein transacylase	31.8392	31.85	30.8782	5.09717
YPO0253	acs	Acetyl-coenzyme A synthetase	30.1874	15.03	72.0263	6.13818
YPO3939	glgA	Glycogen synthase	30.1059	17.86	52.243	6.60986
YPO3977	gor	Glutathione reductase	29.4602	21.52	50.0294	6.21436
YPO1055	fabZ	3-hydroxyacyl-[acyl-carrier-protein] dehydratase	29.3558	25.57	19.6183	6.55127
YPO3155	lon	Lon protease	28.4965	14.33	77.8545	6.46826
YPO0058	rfaD	ADP-L-glycero-D-manno-heptose-6-epimerase	27.4792	25.81	34.758	5.07178
YPO3384	mtn	5'-methylthioadenosine/S-adenosylhomocysteine nucleosidase	27.3746	22.32	24.5936	4.93213
YPO0059	kbl	2-amino-3-ketobutyrate coenzyme A ligase	27.0846	20.6	43.7413	6.60986
YPO2686	pgm	Phosphoglucomutase	26.7146	17	59.0639	6.21436
YPO1587	pyrC	Dihydroorotase	26.5994	31.9	38.5179	6.84424
YPO2046	argS	Arginine--tRNA ligase	26.4549	10.59	64.1007	5.5542
YPO2013	prsA	Ribose-phosphate pyrophosphokinase	26.1594	19.37	34.2398	5.59229
YPO2163		Nitroreductase	25.774	39.34	20.2305	8.07471
YPO3243	gmhA	Phosphoheptose isomerase	25.1279	27.98	20.9156	6.21436
YPO2420	arnA	Bifunctional polymyxin resistance protein	23.273	11.09	74.8736	6.27783
YPO3521	ppa	Inorganic pyrophosphatase	23.0199	41.14	19.602	5.07178
YPO3590		Uncharacterized protein	22.7004	57.81	13.7294	7.18115
YPO3726	aceB	Malate synthase	21.8955	14.66	60.2189	6.37939
YPO1038		Flavodoxin	20.8568	38.26	16.5912	4.43701
YPO3665	envB	Rod shape-determining protein	20.4235	12.97	36.878	5.26221
YPO3496	infB	Translation initiation factor IF-2	20.1227	8.52	97.5076	5.97314
YPO0380	rnr	Ribonuclease R	20.046	15.48	65.2196	6.07471
YPO3305	alaS	Alanine--tRNA ligase	20.0274	8.38	93.1822	5.61768
YPO3062	dapA	4-hydroxy-tetrahydrodipicolinate synthase	20.0168	28.09	32.0264	5.33838
YPO0294	terZ	Tellurium resistance protein	19.8817	24.87	21.4957	6.20166
YPO0931	metK	S-adenosylmethionine synthase	19.5795	15.89	41.9933	5.59229
YPO1597	fabH	3-oxoacyl-[acyl-carrier-protein] synthase 3	19.5673	11.08	33.7172	5.38916
YPO1392	rpsA	30S ribosomal protein S1	19.2859	12.57	61.2479	5.04639
YPO0658	ribB	3,4-dihydroxy-2-butanone 4-phosphate synthase	19.2575	20.28	23.3447	5.42725
YPO1213	nrdB	Ribonucleotide-diphosphate reductase beta subunit	18.823	23.67	43.3798	4.83057
YPO0475	ileS	Isoleucine--tRNA ligase	18.3377	6.72	104.624	6.07471
YPO2053	aspS	Aspartate--tRNA ligase	18.2949	8.36	66.5998	5.35107
YPO2630	glnS	Glutamine--tRNA ligase	18.0357	10.27	63.7106	5.71924
YPO2379		NADH:flavin oxidoreductase / NADH oxidase family protein	17.9127	15.62	39.7702	6.60986
YPO3300	luxS	S-ribosylhomocysteine lyase	17.7128	16.96	19.3837	5.71924
YPO1389	serC	Phosphoserine aminotransferase	17.6714	24.23	36.2714	6.62451
YPO2369	tyrS	Tyrosine--tRNA ligase	17.6261	19.1	47.1287	5.84619
YPO0674		Putative aldo/keto reductase family protein	17.234	18.77	31.5006	6.69775
YPO0939		Putative carbon-nitrogen hydrolase	17.1961	10.88	32.8596	5.8208
YPO1570	argG	Argininosuccinate synthase	17.0524	9.67	50.9765	5.2749
YPO0935	gshB	Glutathione synthetase	17.0228	11.91	35.9926	5.66846
YPO3119	htpG	Chaperone protein	16.8012	12.5	70.9869	5.16064
YPO1047	frr	Ribosome-recycling factor	16.7117	31.89	20.697	6.29053
YPO3158	tig	Trigger factor	16.6913	14.29	48.1797	4.90674
YPO2064	pykA	Pyruvate kinase	16.6741	11.04	51.511	7.02002
YPO2021	kdsA	2-dehydro-3-deoxyphosphooctonate aldolase	16.4599	29.58	30.7208	6.30322
YPO1522	metG	Methionyl-tRNA synthetase	16.4109	10.39	68.9852	5.24951
YPO3929	ppc	Phosphoenolpyruvate carboxylase	16.0022	8.1	95.4392	5.65576
YPO2081		Putative fumarylacetoacetate hydrolase family protein	15.969	38.99	23.7393	6.53662
YPO0378	purA	Adenylosuccinate synthetase	15.841	18.81	47.7687	5.47803
YPO3225	gpt	Xanthine phosphoribosyltransferase	15.8388	32.89	16.9548	5.89697
Unknown
YPO0408	lsrF	Uncharacterized aldolase	197.11	28.52	31.591	6.53662
YPO2462		Putative uncharacterized protein	163.65	13.47	36.8788	6.62451
YPO2124		Hypothetical phage protein	118.84	18.57	24.2749	5.99854
YPO3991		Putative insulinase family protease	51.0591	18.84	55.4104	5.42725
YPO2292		Uncharacterized protein	50.3185	53.41	29.4184	8.57275
YPO0639		Uncharacterized protein	50.0081	26.28	17.7465	4.41162
YPO3516	mdh	Malate dehydrogenase	44.5726	43.27	32.6044	5.73193
YPO3027	ygiW	Uncharacterized protein	42.887	23.36	14.8696	8.11865
YPO3528		Uncharacterized protein	41.4028	29.41	20.874	9.17334
YPO3748	rplL	50S ribosomal protein L7/L12	40.4996	48.36	12.5226	4.48779
YPO1942		Uncharacterized protein	38.9319	22.29	19.0875	6.01123
YPO3586		UPF0042 nucleotide-binding protein	34.8083	21.48	32.5127	7.02002
YPO0652		Uncharacterized protein	32.9436	10.57	48.9292	5.64307
YPO1374	trxB	Thioredoxin reductase	29.7983	32.81	34.2331	5.40186
YPO0929	speA	Biosynthetic arginine decarboxylase	27.4208	12.29	74.0567	5.021
YPO1995		Uncharacterized protein	26.0628	32.91	36.4426	6.62451
YPO0482	carB	Carbamoyl-phosphate synthase large chain	24.4789	8.36	118.169	5.30029
YPO2305		Uncharacterized protein	23.5596	8.83	34.0681	8.20654
YPO0898	ygfZ	tRNA-modifying protein	20.2229	14.85	35.9435	5.38916
YPO3839		Uncharacterized protein	20.1044	21.74	16.7633	5.19873
YPO1857	wrbA	TrpR binding protein	16.7856	22.11	20.7946	8.36768
